# Supplementary material for: Intratumoural-infiltrating CD4 + and FOXP3 + T cells as strong positive predictive markers for the prognosis of resectable colorectal cancer
Source: Br J Cancer. 2019 Sep 6;121(8):659–65. doi: 10.1038/s41416-019-0559-6 (PMC6889292; doi:10.1038/s41416-019-0559-6)
Supplement: Supplementary file 2 — Data set [file 41416_2019_559_MOESM2_ESM.xlsx]

## Sheet: data
	X_ID	Age	Sex	Operation date	Last follow up date	confirmation date of recurrence	RFS day	RFS year	RFSevent=1	Date of death	DSS day	DSS year	DSS event	T stage	Nstage	Disease stage	Histologic grade	vascular emboli and lymphatic invasion	Loation	CD8 number of cell	CD8N>72.2	FOXP3 number of cell	foxp3>75.3	CD3 number of cell	CD3>339.0	CD4 number of cell	CD4＞64.6	FOXP3 + CD4	MSI status	yes or no	Perforation
1	168	84	male	1993-12-13	1995-11-04	1994-11-05	327	0.89589	1	1995-11-04	691	1.89315	1	T3	N0	II	moderately	present	left side	56.2467	low	59.0009	low	523.994	high	49.7393	low	CD4 low+FOXP3 low	MSI-L	no	absent
2	173	75	male	1994-01-06	2011-01-21		6224	5	0		6224	5	0	T3	N0	II	moderately	absent	left side	175.7	high	113.506	high	677.071	high	34.9023	low	CD4 low+FOXP3 high	MSS	yes	absent
3	190	71	female	1994-06-30	2001-06-06		2533	5	0		2533	5	0	T3	N0	II	moderately	absent	left side	46.7126	low	104.616	high	194.504	low	20.1116	low	CD4 low+FOXP3 high	MSS	yes	absent
4	213	85	female	1995-05-11	2000-06-08		1855	5	0		1855	5	0	T3	N0	II	moderately	present	right side	65.5695	low	46.1447	low	762.019	high	57.0069	low	CD4 low+FOXP3 low	MSS	yes	absent
5	230	77	female	1995-12-04	2002-11-05		2528	5	0		2528	5	0	T3	N+	III	moderately	absent	left side	120.256	high	202.151	high	292.105	low	40.4883	low	CD4 low+FOXP3 high		no	absent
6	237	59	male	1996-04-08	2012-10-31		6050	5	0		6050	5	0	T3	N0	II	moderately	present	left side	151.896	high	38.4897	low	444.83	high	78.1724	high	CD4 high+FOXP3 low	MSS	yes	absent
7	238	74	female	1996-04-08	2007-03-16		3994	5	0		3994	5	0	T3	N+	III	moderately	present	right side	200.408	high	202.008	high	1154.94	high	108.952	high	CD4 high+FOXP3 high	MSS	yes	absent
8	241	81	male	1996-05-30	2003-12-27		2767	5	0		2767	5	0	T3	N+	III	moderately	present	left side	67.4835	low	47.5993	low	166.183	low	21.1019	low	CD4 low+FOXP3 low		yes	absent
9	245	78	male	1996-07-15	2001-08-27		1869	5	0		1869	5	0	T3	N+	III	moderately	present	left side	49.4706	low	29.145	low	207.683	low	31.48	low	CD4 low+FOXP3 low		no	absent
10	255	76	male	1996-10-17	2004-01-19	2001-03-27	1622	4.44384	1		2650	5	0	T3	N+	III	moderately	present	left side	254.928	high	148.669	high	191.269	low	114.076	high	CD4 high+FOXP3 high	MSS	yes	absent
11	264	65	female	1997-01-09	2004-03-10		2617	5	0		2617	5	0	T3	N0	II	moderately	present	left side	56.6214	low	50.0024	low	274.371	low	22.8738	low	CD4 low+FOXP3 low	MSS	yes	absent
12	270	72	male	1997-03-13	2003-07-04		2304	5	0		2304	5	0	T3	N+	III	moderately	absent	left side	53.566	low	35.539	low	349.875	high	209.502	high	CD4 high+FOXP3 low		yes	absent
14	289	60	female	1997-10-15	2012-05-15		5326	5	0		5326	5	0	T3	N0	II	well	present	right side	167.403	high	49.6094	low	472.732	high	141.589	high	CD4 high+FOXP3 low	MSS	yes	absent
15	297	64	female	1997-11-26	1999-06-08	1998-05-08	163	0.446575	1	1999-06-08	559	1.53151	1	T4	N+	III	poorly	present	right side	239.99	high	89.3965	high	762.627	high	130.484	high	CD4 high+FOXP3 high	MSS	yes	absent
16	301	73	female	1998-01-21	2013-04-02		5550	5	0		5550	5	0	T3	N0	II	moderately	absent	right side	730.285	high	149.23	high	1821.04	high	236.797	high	CD4 high+FOXP3 high	MSS	no	absent
17	302	73	female	1998-02-25	2003-03-28		1857	5	0		1857	5	0	T2	N0	I	moderately	absent	right side	103.669	high	164.838	high	605.484	high	196.484	high	CD4 high+FOXP3 high	MSS	no	absent
18	309	72	female	1998-07-15	2003-09-09	2002-07-16	1462	4.00548	1		1882	5	0	T3	N+	III	moderately	absent	left side	108.356	high	18.3004	low	608.04	high	114.868	high	CD4 high+FOXP3 low	MSS	yes	absent
19	313	76	male	1998-09-10	2006-01-26		2695	5	0		2695	5	0	T3	N0	II	moderately	absent	right side	25.3821	low	31.7022	low	326.505	low	48.6538	low	CD4 low+FOXP3 low	MSS	yes	absent
20	316	62	female	1998-09-28	2006-04-27		2768	5	0		2768	5	0	T3	N0	II	moderately	absent	left side	438.926	high	3.07762	low	63.9688	low	8.11658	low	CD4 low+FOXP3 low	MSS	no	absent
21	318	64	male	1998-10-22	1999-09-13	1999-02-27	128	0.350685	1	1999-09-13	326	0.893151	1	T3	N+	III	moderately	present	left side	52.5736	low	35.5886	low	260.349	low	47.8649	low	CD4 low+FOXP3 low	MSS	yes	absent
22	320	66	male	1998-11-30	2004-11-08	2001-06-21	934	2.5589	1		2170	5	0	T3	N+	III	well	present	right side	220.583	high	176.983	high	1372.23	high	210.35	high	CD4 high+FOXP3 high	MSS	yes	absent
23	327	75	female	1999-02-22	2006-03-24		2587	5	0		2587	5	0	T1	N0	I	well	absent	right side	134.416	high	86.4182	high	627.504	high	190.225	high	CD4 high+FOXP3 high	MSS	yes	absent
24	330	59	male	1999-03-10	2012-10-12		4965	5	0		4965	5	0	T3	N0	II	moderately	present	left side	48.6696	low	65.5804	low	296.682	low	68.0585	high	CD4 high+FOXP3 low	MSS	yes	absent
25	331	65	male	1999-03-18	2007-03-07	2000-02-04	323	0.884932	1		2911	5	0	T3	N+	III	moderately	present	left side	78.0003	high	50.2662	low	291.411	low	205.642	high	CD4 high+FOXP3 low	MSS	yes	absent
26	341	51	female	1999-07-07	2003-01-21	2002-05-16	1044	2.86027	1	2003-01-21	1294	3.54521	1	T3	N+	III	moderately	present	left side	37.5668	low	21.095	low	436.599	high	93.9464	high	CD4 high+FOXP3 low	MSS	yes	absent
27	342	79	female	1999-07-08	2008-10-04		3376	5	0		3376	5	0	T2	N0	I	well	present	right side	121.811	high	193.247	high	959.178	high	65.7218	high	CD4 high+FOXP3 high	MSS	yes	absent
28	343	70	male	1999-07-12	2005-01-02		2001	5	0		2001	5	0	T3	N+	III	moderately	present	left side	104.32	high	19.4386	low	565.19	high	107.323	high	CD4 high+FOXP3 low	MSS	yes	absent
29	345	59	male	1999-08-02	2000-12-14	1999-12-09	129	0.353425	1	2000-12-14	500	1.36986	1	T4	N+	III	moderately	present	left side	26.3404	low	7.67331	low	115.542	low	13.4629	low	CD4 low+FOXP3 low	MSS	yes	absent
30	346	71	male	1999-08-02	2012-10-16		4824	5	0		4824	5	0	T3	N0	II	well	present	right side	129.686	high	72.2109	low	402.476	high	132.643	high	CD4 high+FOXP3 low	MSS	yes	absent
31	347	78	male	1999-08-23	2013-04-02		4971	5	0		4971	5	0	T3	N0	II	mucinous	absent	right side	56.4122	low	118.053	high	178.155	low	75.7738	high	CD4 high+FOXP3 high		yes	absent
32	348	68	female	1999-09-06	2007-08-09		2894	5	0		2894	5	0	T3	N0	II	well	absent	left side	40.3194	low	5.56901	low	289.93	low	60.1497	low	CD4 low+FOXP3 low	MSS	yes	absent
33	349	69	female	1999-09-13	2012-06-13	2001-08-21	708	1.93973	1		4657	5	0	T3	N+	III	moderately	present	left side	96.2573	high	133.72	high	577.864	high	220.484	high	CD4 high+FOXP3 high	MSS	yes	absent
34	354	74	male	1999-11-01	2003-10-03	2000-11-16	381	1.04384	1	2003-10-03	1432	3.92329	1	T3	N0	II	moderately	present	left side	41.0361	low	23.7715	low	325.806	low	40.5211	low	CD4 low+FOXP3 low	MSS	yes	absent
35	356	74	male	1999-11-17	2012-07-23		4632	5	0		4632	5	0	T3	N+	III	moderately	absent	left side	5.28981	low	3.59126	low	31.1889	low	4.46861	low	CD4 low+FOXP3 low	MSS	yes	absent
36	358	66	male	1999-11-25	2011-04-25		4169	5	0		4169	5	0	T2	N0	I	moderately	absent	right side	142.522	high	85.813	high	705.848	high	87.5536	high	CD4 high+FOXP3 high	MSS	yes	absent
37	360	43	male	1999-12-13	2005-09-22		2110	5	0		2110	5	0	T3	N0	II	moderately	absent	left side	547.652	high	108.103	high	2143.23	high	405.712	high	CD4 high+FOXP3 high		yes	absent
38	363	62	female	1999-12-20	2012-05-22		4537	5	0		4537	5	0	T1	N0	I	well	absent	right side	287.004	high	43.5503	low	1112.07	high	456.361	high	CD4 high+FOXP3 low	MSS	no	absent
39	375	59	male	2000-04-03	2001-04-30	2000-06-14	72	0.19726	1	2001-04-30	392	1.07397	1	T3	N0	II	undifferentiated	present	left side	35.0851	low	8.72139	low	100.945	low	54.674	low	CD4 low+FOXP3 low	MSS	no	absent
40	376	57	female	2000-04-17	2013-04-02		4733	5	0		4733	5	0	T4	N+	III	well	present	left side	46.5358	low	48.7514	low	380.12	high	33.5817	low	CD4 low+FOXP3 low	MSS	yes	absent
41	382	51	male	2000-05-11	2012-10-18		4543	5	0		4543	5	0	T3	N0	II	moderately	present	left side	98.2956	high	3.75714	low	455.919	high	115.523	high	CD4 high+FOXP3 low	MSI-H	yes	absent
42	385	71	male	2000-05-29	2007-09-13		2663	5	0		2663	5	0	T1	N0	I	well	absent	left side	229.951	high	198.535	high	1379.93	high	18.9045	low	CD4 low+FOXP3 high		no	absent
43	386	73	male	2000-06-08	2013-04-02		4681	5	0		4681	5	0	T3	N0	II	well	present	left side	176.424	high	10.7498	low	254.952	low	69.7411	high	CD4 high+FOXP3 low	MSS	yes	absent
44	390	73	female	2000-07-10	2002-06-23	2001-05-03	297	0.813699	1	2002-06-23	713	1.95342	1	T3	N0	II	poorly	present	right side	244.058	high	2.97776	low	890.606	high	14.3138	low	CD4 low+FOXP3 low	MSI-H	yes	absent
45	392	58	female	2000-07-27	2008-01-25		2738	5	0		2738	5	0	T1	N0	I	moderately	absent	left side	13.2032	low	42.2567	low	276.543	low	34.7901	low	CD4 low+FOXP3 low	MSS	yes	absent
46	394	80	female	2000-08-10	2010-08-24		3666	5	0		3666	5	0	T2	N0	I	moderately	absent	right side	306.352	high	109.132	high	771.248	high	55.3112	low	CD4 low+FOXP3 high	MSS	yes	absent
47	402	40	female	2000-10-16	2003-10-15	2002-01-23	464	1.27123	1	2003-10-15	1094	2.99726	1	T3	N0	II	moderately	absent	right side	79.9566	high	86.9143	high	322.88	low	61.799	low	CD4 low+FOXP3 high	MSS	yes	absent
48	408	75	female	2000-11-16	2002-04-12	2001-05-11	176	0.482192	1	2002-04-12	512	1.40274	1	T3	N+	III	moderately	present	right side	85.609	high	89.6569	high	392.098	high	73.6533	high	CD4 high+FOXP3 high	MSS	yes	absent
49	410	64	female	2000-11-27	2013-04-02		4509	5	0		4509	5	0	T3	N+	III	moderately	present	left side	33.3123	low	23.7843	low	122.286	low	9.52093	low	CD4 low+FOXP3 low	MSS	no	absent
50	415	72	female	2001-01-22	2008-09-12		2790	5	0		2790	5	0	T3	N+	III	moderately	present	right side	51.9167	low	52.1295	low	180.792	low	96.5888	high	CD4 high+FOXP3 low	MSS	yes	absent
51	417	84	male	2001-02-01	2004-06-15	2003-01-16	714	1.95616	1	2004-06-15	1230	3.36986	1	T3	N+	III	moderately	present	left side	74.6927	high	74.7609	low	641.771	high	32.4086	low	CD4 low+FOXP3 low	MSS	yes	absent
52	421	57	male	2001-03-29	2010-12-21		3554	5	0		3554	5	0	T3	N+	III	moderately	present	left side	348.629	high	195.116	high	1042.65	high	150.157	high	CD4 high+FOXP3 high	MSS	yes	absent
53	424	86	male	2001-04-19	2004-03-15	2003-09-20	884	2.42192	1	2004-03-15	1061	2.90685	1	T3	N0	II	moderately	present	right side	98.8058	high	65.4896	low	259.411	low	35.0278	low	CD4 low+FOXP3 low	MSS	no	absent
54	426	83	female	2001-04-23	2006-10-24	2002-07-11	444	1.21644	1		2010	5	0	T3	N0	II	moderately	present	left side	86.8745	high	20.1053	low	296.809	low	56.4811	low	CD4 low+FOXP3 low	MSS	yes	absent
55	427	58	female	2001-05-02	2012-10-09		4178	5	0		4178	5	0	T3	N0	II	moderately	absent	right side	237.093	high	56.3037	low	240.235	low	124.882	high	CD4 high+FOXP3 low	MSS	yes	absent
56	428	63	male	2001-05-21	2012-04-25		3992	5	0		3992	5	0	T3	N+	III	poorly	present	left side	7.36668	low	1.97398	low	13.8	low	0.925391	low	CD4 low+FOXP3 low	MSS	yes	absent
57	429	53	male	2001-05-24	2003-07-01	2002-09-04	468	1.28219	1	2003-07-01	768	2.10411	1	T3	N+	III	moderately	present	right side	16.7468	low	30.7937	low	186.091	low	11.2003	low	CD4 low+FOXP3 low	MSS	yes	absent
58	433	72	female	2001-07-11	2012-08-15		4053	5	0		4053	5	0	T3	N0	II	mucinous	absent	left side	9.35342	low	29.3662	low	138.196	low	2.11864	low	CD4 low+FOXP3 low	MSS	yes	absent
59	435	80	female	2001-07-19	2012-06-06		3975	5	0		3975	5	0	T2	N0	I	well	present	left side	41.763	low	52.8118	low	378.1	high	121.293	high	CD4 high+FOXP3 low	MSS	no	absent
60	438	77	male	2001-08-02	2012-01-12		3815	5	0		3815	5	0	T3	N+	III	well	absent	right side	139.359	high	47.3877	low	535.589	high	95.8518	high	CD4 high+FOXP3 low	MSS	yes	absent
61	440	77	female	2001-09-03	2010-05-11		3172	5	0		3172	5	0	T3	N0	II	well	absent	left side	108.741	high	46.1756	low	248.082	low	57.8555	low	CD4 low+FOXP3 low	MSS	yes	absent
62	442	59	female	2001-09-17	2003-03-29	2003-01-22	492	1.34795	1	2003-03-29	558	1.52877	1	T3	N+	III	well	present	left side	82.1297	high	24.8968	low	297.921	low	65.2616	high	CD4 high+FOXP3 low		no	absent
63	446	71	female	2001-10-04	2011-05-23		3518	5	0		3518	5	0	T3	N+	III	moderately	present	left side	47.9531	low	67.2028	low	302.66	low	135.994	high	CD4 high+FOXP3 low	MSS	yes	absent
64	451	72	male	2001-11-01	2012-06-07	2003-10-16	714	1.95616	1		3871	5	0	T3	N0	II	moderately	absent	right side	57.5765	low	95.5152	high	227.942	low	38.2214	low	CD4 low+FOXP3 high	MSS	yes	absent
65	453	68	male	2001-11-22	2007-01-30		1895	5	0		1895	5	0	T3	N+	III	moderately	present	left side	45.1972	low	59.5948	low	241.305	low	63.7359	low	CD4 low+FOXP3 low	MSS	yes	absent
66	454	59	female	2001-11-26	2009-04-14		2696	5	0		2696	5	0	T3	N0	II	moderately	absent	right side	67.3804	low	96.6136	high	379.189	high	73.8739	high	CD4 high+FOXP3 high	MSS	yes	absent
67	456	70	female	2001-12-03	2004-10-24	2003-02-20	444	1.21644	1	2004-10-24	1056	2.89315	1	T3	N0	II	moderately	present	right side	160.329	high	65.1776	low	356.703	high	0.901379	low	CD4 low+FOXP3 low	MSI-H	yes	absent
68	457	61	male	2001-12-20	2005-01-31	2003-11-11	691	1.89315	1	2005-01-31	1138	3.11781	1	T3	N+	III	moderately	present	left side	14.9914	low	26.7769	low	223.436	low	16.7941	low	CD4 low+FOXP3 low	MSS	yes	absent
69	461	88	female	2002-02-18	2012-10-30		3907	5	0		3907	5	0	T2	N0	I	moderately	absent	left side	672.205	high	244.817	high	1799.83	high	61.0832	low	CD4 low+FOXP3 high		no	absent
70	462	65	female	2002-02-21	2006-04-10	2005-02-26	1101	3.01644	1	2006-04-10	1509	4.13425	1	T3	N0	II	moderately	present	left side	17.3196	low	15.7394	low	178.538	low	48.1909	low	CD4 low+FOXP3 low	MSS	yes	absent
71	463	68	female	2002-02-25	2012-07-10		3788	5	0		3788	5	0	T2	N0	I	moderately	present	left side	32.385	low	54.0433	low	204.335	low	201.074	high	CD4 high+FOXP3 low	MSS	yes	absent
72	466	68	male	2002-03-18	2012-07-18		3775	5	0		3775	5	0	T3	N0	II	well	present	right side	49.9317	low	33.2993	low	101.025	low	16.1637	low	CD4 low+FOXP3 low	MSI-H	yes	absent
74	474	60	female	2002-06-06	2011-03-07		3196	5	0		3196	5	0	T1	N+	III	well	present	left side	105.6	high	39.7724	low	428.827	high	34.1082	low	CD4 low+FOXP3 low	MSS	yes	absent
76	479	77	female	2002-08-08	2012-06-19		3603	5	0		3603	5	0	T3	N0	II	moderately	absent	right side	11.8707	low	37.3973	low	225.892	low	80.6278	high	CD4 high+FOXP3 low	MSS	yes	absent
77	484	47	female	2002-09-19	2012-06-19		3561	5	0		3561	5	0	T3	N0	II	well	absent	left side	22.3384	low	7.78449	low	92.3971	low	23.1404	low	CD4 low+FOXP3 low	MSS	yes	absent
78	485	86	female	2002-09-19	2004-04-25	2003-02-05	139	0.380822	1	2004-04-25	584	1.6	1	T3	N0	II	moderately	absent	left side	101.324	high	53.8379	low	435.755	high	3.00634	low	CD4 low+FOXP3 low	MSS	yes	absent
79	486	59	female	2002-09-30	2010-06-11		2811	5	0		2811	5	0	T3	N0	II	poorly	present	right side	39.6859	low	51.8556	low	448.597	high	12.2299	low	CD4 low+FOXP3 low	MSI-H	yes	absent
80	487	47	male	2002-10-10	2012-07-11	2004-09-09	700	1.91781	1		3562	5	0	T3	N+	III	moderately	present	left side	26.8183	low	5.79392	low	167.526	low	182.151	high	CD4 high+FOXP3 low	MSS	yes	absent
81	491	64	male	2002-11-18	2007-12-20		1858	5	0		1858	5	0	T3	N0	II	moderately	absent	left side	76.065	high	55.461	low	289.401	low	30.6457	low	CD4 low+FOXP3 low	MSI-H	yes	present
82	492	59	male	2002-11-21	2012-10-16		3617	5	0		3617	5	0	T3	N+	II	moderately	absent	left side	51.7038	low	31.8853	low	241.283	low	32.1129	low	CD4 low+FOXP3 low	MSS	yes	absent
83	493	75	female	2002-11-25	2012-10-26		3623	5	0		3623	5	0	T1	N0	I	moderately	absent	right side	40.5052	low	31.3033	low	424.518	high	76.447	high	CD4 high+FOXP3 low	MSS	no	absent
84	495	61	male	2002-12-12	2012-01-31	2004-11-03	692	1.89589	1		3337	5	0	T3	N0	II	well	absent	left side	44.1399	low	27.8994	low	104.389	low	27.1224	low	CD4 low+FOXP3 low	MSS	yes	absent
85	496	82	male	2002-12-16	2008-01-12		1853	5	0		1853	5	0	T3	N0	II	well	present	left side	139.476	high	84.4137	high	460.702	high	59.4473	low	CD4 low+FOXP3 high	MSS	yes	absent
86	497	86	female	2002-12-19	2009-09-18		2465	5	0		2465	5	0	T3	N0	II	well	present	right side	204.82	high	77.4321	high	512.8	high	14.1901	low	CD4 low+FOXP3 high	MSI-H	no	absent
87	510	63	female	2003-07-07	2012-06-22	2006-04-26	1024	2.80548	1		3273	5	0	T3	N+	III	well	absent	left side	72.9789	high	22.3954	low	382.357	high	106.402	high	CD4 high+FOXP3 low	MSS	yes	absent
88	511	58	male	2003-07-10	2013-04-02		3554	5	0		3554	5	0	T1	N0	I	well	absent	left side	83.1808	high	79.8452	high	375.247	high	52.669	low	CD4 low+FOXP3 high	MSS	no	absent
89	513	63	female	2003-07-24	2009-08-10		2209	5	0		2209	5	0	T3	N0	II	well	present	left side	118.707	high	192.275	high	803.57	high	77.7493	high	CD4 high+FOXP3 high	MSS	yes	absent
90	517	69	male	2003-08-04	2012-06-18		3241	5	0		3241	5	0	T3	N+	III	well	present	right side	113.034	high	79.4441	high	397.148	high	105.09	high	CD4 high+FOXP3 high	MSS	yes	absent
91	519	65	female	2003-08-21	2012-08-02		3269	5	0		3269	5	0	T1	N0	I	well	absent	left side	56.4373	low	95.0744	high	590.407	high	226.068	high	CD4 high+FOXP3 high	MSS	no	absent
92	530	71	female	2003-10-09	2012-07-05		3192	5	0		3192	5	0	T2	N0	I	moderately	absent	right side	114.632	high	71.6847	low	814.337	high	244.799	high	CD4 high+FOXP3 low	MSS	no	absent
93	531	71	male	2003-10-29	2009-07-01		2072	5	0		2072	5	0	T3	N0	II	moderately	absent	left side	31.9778	low	21.19	low	240.399	low	16.2066	low	CD4 low+FOXP3 low	MSS	yes	present
94	534	77	male	2003-11-10	2010-10-26		2542	5	0		2542	5	0	T3	N+	III	moderately	present	left side	96.3371	high	50.4086	low	364.907	high	62.5926	low	CD4 low+FOXP3 low	MSS	yes	absent
95	535	61	female	2003-11-12	2012-06-17	2008-05-16	1647	4.51233	1		3140	5	0	T3	N0	II	moderately	present	left side	34.1788	low	117.157	high	431.615	high	49.9605	low	CD4 low+FOXP3 high	MSS	yes	absent
96	542	56	female	2003-12-15	2012-08-21		3172	5	0		3172	5	0	T3	N0	II	moderately	present	left side	73.2612	high	102.559	high	301.714	low	90.6599	high	CD4 high+FOXP3 high	MSS	yes	absent
97	544	79	male	2003-12-17	2010-07-20		2407	5	0		2407	5	0	T3	N0	II	moderately	absent	right side	79.2356	high	80.1939	high	526.69	high	65.3509	high	CD4 high+FOXP3 high	MSS	no	absent
98	545	69	female	2004-01-08	2007-08-29	2004-10-14	280	0.767123	1	2007-08-29	1329	3.6411	1	T4	N0	II	moderately	present	left side	8.94619	low	4.14609	low	120.209	low	14.515	low	CD4 low+FOXP3 low	MSS	yes	absent
99	546	81	female	2004-01-13	2009-09-14		2071	5	0		2071	5	0	T3	N0	II	moderately	present	left side	193.031	high	74.6348	low	757.052	high	182.713	high	CD4 high+FOXP3 low	MSS	no	absent
100	551	52	female	2004-02-19	2011-02-10		2548	5	0		2548	5	0	T3	N+	III	moderately	present	left side	192.611	high	153.725	high	923.487	high	87.3677	high	CD4 high+FOXP3 high	MSS	yes	present
101	553	80	female	2004-03-08	2012-07-10	2005-04-16	404	1.10685	1		3046	5	0	T2	N0	I	well	absent	right side	114.339	high	18.2338	low	449.991	high	49.3137	low	CD4 low+FOXP3 low	MSS	no	absent
102	554	62	male	2004-03-22	2010-11-04		2418	5	0		2418	5	0	T3	N0	II	well	present	right side	20.061	low	53.8804	low	208.272	low	8.9724	low	CD4 low+FOXP3 low	MSS	yes	absent
103	557	71	male	2004-04-19	2013-04-02		3270	5	0		3270	5	0	T3	N0	II	well	absent	left side	76.7871	high	49.5542	low	402.068	high	130.599	high	CD4 high+FOXP3 low	MSS	yes	absent
104	558	63	female	2004-04-21	2012-11-21		3136	5	0		3136	5	0	T1	N0	I	well	absent	left side	166.626	high	46.4961	low	864.126	high	195.627	high	CD4 high+FOXP3 low	MSS	no	absent
105	560	47	male	2004-05-06	2012-01-18		2813	5	0		2813	5	0	T1	N0	I	well	absent	right side	55.4132	low	74.0816	low	992.653	high	47.7554	low	CD4 low+FOXP3 low	MSS	no	absent
106	563	80	female	2004-05-13	2009-05-19		1832	5	0		1832	5	0	T2	N0	I	poorly	absent	right side	300.441	high	28.1377	low	1078.72	high	128.884	high	CD4 high+FOXP3 low	MSS	yes	absent
107	566	68	female	2004-06-03	2008-05-15	2007-06-19	1111	3.04384	1		1442	5	0	T3	N0	II	moderately	absent	right side	102.877	high	101.414	high	362.086	high	28.8645	low	CD4 low+FOXP3 high	MSS	yes	absent
108	569	67	male	2004-06-24	2011-05-26		2527	5	0		2527	5	0	T3	N0	II	well	absent	left side	160.882	high	106.735	high	558.863	high	79.0792	high	CD4 high+FOXP3 high	MSS	yes	absent
109	570	62	male	2004-07-07	2009-11-27		1969	5	0		1969	5	0	T1	N+	III	moderately	absent	right side	26.6106	low	29.6049	low	532.842	high	67.148	high	CD4 high+FOXP3 low	MSS	yes	absent
110	573	55	male	2004-09-06	2010-10-19		2234	5	0		2234	5	0	T3	N0	II	moderately	absent	right side	44.079	low	13.8555	low	192.121	low	5.9695	low	CD4 low+FOXP3 low	MSS	yes	absent
112	583	72	male	2004-11-11	2012-06-12		2770	5	0		2770	5	0	T1	N0	I	well	absent	right side	125.204	high	87.8505	high	555.322	high	64.0019	low	CD4 low+FOXP3 high	MSS	no	absent
113	589	69	female	2005-01-06	2011-03-28		2272	5	0		2272	5	0	T3	N+	III	moderately	present	right side	47.4431	low	50.1115	low	347.435	high	12.6391	low	CD4 low+FOXP3 low	MSS	yes	absent
114	590	70	male	2005-01-12	2007-02-19	2006-05-17	490	1.34247	1	2007-02-19	768	2.10411	1	T3	N+	III	poorly	present	right side	36.7226	low	11.3487	low	195.226	low	20.76	low	CD4 low+FOXP3 low	MSS	no	absent
115	591	63	female	2005-01-17	2012-01-16		2555	5	0		2555	5	0	T3	N0	II	moderately	present	left side	18.1454	low	62.2196	low	139.032	low	18.1632	low	CD4 low+FOXP3 low	MSS	no	absent
116	597	65	male	2005-02-14	2010-03-02		1842	5	0		1842	5	0	T2	N0	I	well	present	left side	33.8059	low	15.8085	low	459.903	high	12.4006	low	CD4 low+FOXP3 low	MSS	yes	absent
117	600	69	female	2005-02-28	2012-06-17	2006-08-22	540	1.47945	1		2666	5	0	T3	N0	II	well	present	right side	66.9181	low	30.4634	low	517.436	high	113.95	high	CD4 high+FOXP3 low	MSS	yes	absent
118	601	49	male	2005-03-09	2010-03-26		1843	5	0		1843	5	0	T2	N+	III	poorly	present	left side	73.5212	high	86.5793	high	602.239	high	186.159	high	CD4 high+FOXP3 high	MSS	yes	absent
119	602	56	male	2005-03-14	2012-03-07		2550	5	0		2550	5	0	T3	N0	II	moderately	absent	left side	109.653	high	78.8332	high	1443.47	high	503.991	high	CD4 high+FOXP3 high	MSS	yes	absent
120	605	70	male	2005-03-23	2006-12-15	2006-07-01	465	1.27397	1	2006-12-15	632	1.73151	1	T3	N0	II	moderately	present	right side	13.5272	low	13.0151	low	71.1388	low	4.14804	low	CD4 low+FOXP3 low	MSS	yes	absent
121	606	70	male	2005-03-24	2012-01-17		2490	5	0		2490	5	0	T2	N0	I	well	absent	left side	112.762	high	28.1849	low	435.005	high	213.474	high	CD4 high+FOXP3 low	MSS	yes	absent
122	613	60	female	2005-04-27	2011-08-22		2308	5	0		2308	5	0	T3	N+	III	moderately	present	left side	25.3853	low	32.2664	low	137.995	low	17.8207	low	CD4 low+FOXP3 low	MSS	yes	absent
123	616	74	female	2005-05-18	2010-05-18		1826	5	0		1826	5	0	T2	N+	III	moderately	absent	left side	8.58977	low	29.5584	low	111.241	low	4.79965	low	CD4 low+FOXP3 low	MSI-H	yes	absent
125	626	80	female	2005-08-08	2010-08-17		1835	5	0		1835	5	0	T3	N+	III	well	present	right side	48.324	low	58.9429	low	606.023	high	25.3416	low	CD4 low+FOXP3 low	MSS	yes	absent
126	629	76	female	2005-08-29	2007-12-15	2006-11-22	450	1.23288	1	2007-12-15	838	2.29589	1	T4	N+	III	well	present	left side	54.8231	low	18.8979	low	397.87	high	9.37334	low	CD4 low+FOXP3 low	MSS	no	present
127	631	62	male	2005-09-21	2013-04-02		2750	5	0		2750	5	0	T3	N0	II	well	present	left side	195.446	high	118.142	high	1464.15	high	47.7551	low	CD4 low+FOXP3 high	MSS	yes	absent
128	635	81	female	2005-10-05	2012-07-06		2466	5	0		2466	5	0	T3	N0	II	poorly	present	right side	722.36	high	10.6216	low	862.301	high	117.218	high	CD4 high+FOXP3 low	MSI-H	no	absent
129	636	71	male	2005-10-12	2012-07-03		2456	5	0		2456	5	0	T2	N0	I	well	present	left side	15.8477	low	43.4598	low	447.022	high	288.844	high	CD4 high+FOXP3 low	MSS	no	absent
130	639	68	male	2005-11-02	2012-04-06		2347	5	0		2347	5	0	T3	N0	II	moderately	present	left side	60.9574	low	12.1381	low	452.919	high	367.692	high	CD4 high+FOXP3 low	MSS	yes	absent
131	642	74	male	2005-11-16	2010-12-08	2008-05-01	897	2.45753	1		1848	5	0	T3	N+	III	mucinous	present	left side	20.2935	low	67.1919	low	247.796	low	79.9347	high	CD4 high+FOXP3 low	MSS	yes	present
132	643	74	female	2005-11-21	2012-10-17		2522	5	0		2522	5	0	T1	N0	I	well	absent	left side	118.848	high	178.616	high	365.279	high	44.2025	low	CD4 low+FOXP3 high	MSS	no	absent
133	647	77	female	2005-12-05	2012-09-20		2481	5	0		2481	5	0	T3	N0	II	moderately	present	right side	80.9552	high	98.9352	high	278.915	low	59.0515	low	CD4 low+FOXP3 high	MSS	yes	absent
134	654	77	female	2006-01-19	2012-04-06		2269	5	0		2269	5	0	T1	N0	I	well	absent	right side	51.9169	low	35.3103	low	165.613	low	23.936	low	CD4 low+FOXP3 low	MSS	no	absent
135	655	79	female	2006-01-23	2012-02-07		2206	5	0		2206	5	0	T2	N0	I	moderately	absent	right side	108.032	high	133.84	high	476.566	high	8.16433	low	CD4 low+FOXP3 high	MSI-H	no	absent
137	662	57	male	2006-02-13	2011-03-18		1859	5	0		1859	5	0	T1	N0	I	moderately	absent	right side	179.843	high	46.2089	low	521.739	high	85.193	high	CD4 high+FOXP3 low	MSS	no	absent
138	663	52	male	2006-02-16	2012-03-16		2220	5	0		2220	5	0	T3	N0	II	moderately	absent	left side	0.694106	low	94.9948	high	533.045	high	122.862	high	CD4 high+FOXP3 high	MSS	no	absent
139	664	71	male	2006-02-22	2013-04-02		2596	5	0		2596	5	0	T3	N0	II	moderately	present	left side	360.796	high	89.1486	high	666.138	high	98.4851	high	CD4 high+FOXP3 high	MSI-H	yes	absent
141	667	58	female	2006-03-02	2007-08-30	2006-09-27	209	0.572603	1		546	5	0	T4	N+	III	mucinous	present	right side	154.518	high	112.524	high	586.566	high	202.103	high	CD4 high+FOXP3 high	MSS	yes	absent
142	668	73	male	2006-03-06	2012-01-24	2006-08-09	156	0.427397	1		2150	5	0	T3	N0	II	moderately	present	left side	91.9391	high	40.3657	low	279.904	low	30.1647	low	CD4 low+FOXP3 low	MSS	yes	absent
143	671	63	female	2006-04-06	2011-09-13		1986	5	0		1986	5	0	T3	N0	II	moderately	present	right side	82.6248	high	99.5687	high	448.341	high	131.391	high	CD4 high+FOXP3 high	MSS	yes	absent
144	678	55	male	2006-05-24	2011-08-05		1899	5	0		1899	5	0	T3	N+	III	well	absent	left side	120.842	high	16.4596	low	507.286	high	24.6534	low	CD4 low+FOXP3 low	MSS	yes	absent
145	679	65	female	2006-05-24	2012-10-31	2006-10-25	154	0.421918	1		2352	5	0	T4	N+	III	moderately	present	left side	19.9416	low	9.21138	low	132.95	low	19.4066	low	CD4 low+FOXP3 low	MSS	yes	present
146	680	55	female	2006-05-25	2012-06-22		2220	5	0		2220	5	0	T3	N+	III	well	absent	left side	37.1373	low	33.9071	low	159.137	low	15.5372	low	CD4 low+FOXP3 low	MSS	yes	absent
147	685	62	female	2006-07-31	2012-01-10		1989	5	0		1989	5	0	T2	N+	III	moderately	present	right side	198.492	high	217.369	high	1320.39	high	497.463	high	CD4 high+FOXP3 high	MSS	yes	absent
148	686	71	male	2006-08-02	2012-10-19		2270	5	0		2270	5	0	T3	N0	II	moderately	absent	left side	72.6901	high	35.9208	low	344.219	high	72.6698	high	CD4 high+FOXP3 low	MSS	yes	absent
149	688	63	female	2006-08-09	2008-12-13	2006-12-19	132	0.361644	1	2008-12-13	857	2.34795	1	T3	N0	II	moderately	present	left side	19.6662	low	3.41981	low	49.9151	low	3.9033	low	CD4 low+FOXP3 low	MSS	yes	absent
150	689	77	male	2006-08-17	2012-02-24	2008-06-05	658	1.80274	1		2017	5	0	T3	N0	II	moderately	present	right side	152.771	high	4.36065	low	406.637	high	98.7989	high	CD4 high+FOXP3 low	MSS	yes	absent
151	690	61	male	2006-08-21	2012-03-23		2041	5	0		2041	5	0	T2	N+	III	well	present	right side	158.849	high	51.0544	low	787.828	high	186.203	high	CD4 high+FOXP3 low	MSS	yes	absent
153	696	65	male	2006-09-07	2011-11-18		1898	5	0		1898	5	0	T3	N0	II	moderately	present	left side	116.218	high	20.6835	low	308.347	low	38.7855	low	CD4 low+FOXP3 low	MSS	yes	absent
154	697	63	male	2006-09-11	2012-08-02		2152	5	0		2152	5	0	T2	N0	I	moderately	present	left side	92.5742	high	172.413	high	633.429	high	145.132	high	CD4 high+FOXP3 high	MSS	no	absent
155	701	68	male	2006-10-04	2011-12-11	2008-09-02	699	1.91507	1		1894	5	0	T3	N+	III	moderately	present	right side	75.5856	high	28.0373	low	285.949	low	22.5884	low	CD4 low+FOXP3 low	MSS	yes	absent
156	702	55	male	2006-10-11	2012-10-13		2194	5	0		2194	5	0	T1	N0	I	well	absent	left side	33.137	low	132.387	high	426.322	high	104.105	high	CD4 high+FOXP3 high	MSS	no	absent
157	704	58	female	2006-10-16	2013-04-02		2360	5	0		2360	5	0	T3	N+	III	moderately	present	left side	42.9604	low	3.14972	low	234.79	low	43.5561	low	CD4 low+FOXP3 low	MSS	yes	absent
158	706	58	male	2006-10-30	2012-01-11		1899	5	0		1899	5	0	T3	N0	II	moderately	absent	left side	211.413	high	56.9626	low	409.467	high	117.795	high	CD4 high+FOXP3 low	MSS	yes	absent
159	707	51	male	2006-11-08	2012-07-02		2063	5	0		2063	5	0	T3	N+	III	well	absent	left side	141.965	high	57.2669	low	932.74	high	351.962	high	CD4 high+FOXP3 low	MSS	yes	absent
160	708	74	female	2006-11-15	2012-02-08	2007-03-16	121	0.331507	1		1911	5	0	T3	N0	II	well	absent	right side	58.2443	low	27.1351	low	310.113	low	1.04955	low	CD4 low+FOXP3 low	MSS	no	absent
161	710	89	female	2006-11-22	2007-11-04	2007-07-07	227	0.621918	1	2007-11-04	347	0.950685	1	T3	N0	II	moderately	present	right side	21.5487	low	5.76795	low	45.1908	low	7.4373	low	CD4 low+FOXP3 low		yes	absent
162	713	79	female	2006-12-18	2012-05-18		1978	5	0		1978	5	0	T1	N0	I	poorly	absent	right side	2061.48	high	292.769	high	4108.97	high	1082.3	high	CD4 high+FOXP3 high	MSI-H	no	absent
163	714	77	male	2006-12-20	2012-02-10		1878	5	0		1878	5	0	T3	N+	III	moderately	absent	right side	240.106	high	55.6188	low	875.9	high	169.332	high	CD4 high+FOXP3 low	MSS	yes	absent
164	715	82	female	2007-01-10	2012-04-02		1909	5	0		1909	5	0	T3	N0	II	moderately	absent	right side	200.484	high	97.8075	high	379.847	high	70.9348	high	CD4 high+FOXP3 high	MSS	yes	absent
165	716	65	male	2007-01-11	2012-01-17		1832	5	0		1832	5	0	T2	N0	I	well	absent	left side	383.652	high	186.054	high	997.233	high	582.555	high	CD4 high+FOXP3 high	MSS	no	absent
166	717	67	female	2007-01-17	2012-03-06		1875	5	0		1875	5	0	T4	N+	III	moderately	present	left side	57.6279	low	25.9215	low	365.804	high	37.7976	low	CD4 low+FOXP3 low	MSS	yes	absent
167	720	55	female	2007-01-31	2012-03-13		1868	5	0		1868	5	0	T3	N+	III	moderately	present	left side	203.004	high	95.4877	high	628.843	high	77.3864	high	CD4 high+FOXP3 high	MSS	yes	absent
168	724	82	male	2007-02-19	2012-03-02		1838	5	0		1838	5	0	T1	N0	I	well	absent	left side	75.8859	high	38.8968	low	461.89	high	46.2172	low	CD4 low+FOXP3 low	MSS	no	absent
169	728	57	male	2007-03-14	2012-03-16		1829	5	0		1829	5	0	T2	N0	I	well	absent	right side	40.9705	low	31.7877	low	385.985	high	38.6201	low	CD4 low+FOXP3 low	MSS	yes	absent
170	734	65	male	2007-05-09	2012-05-08		1826	5	0		1826	5	0	T4	N+	III	moderately	present	right side	10.3045	low	43.9286	low	155.795	low	76.8355	high	CD4 high+FOXP3 low	MSS	yes	absent
171	735	61	male	2007-05-10	2012-07-12		1890	5	0		1890	5	0	T1	N0	I	moderately	absent	left side	230.027	high	54.4482	low	914.802	high	156.947	high	CD4 high+FOXP3 low	MSS	no	absent
172	737	88	female	2007-05-16	2012-02-16	2012-02-13	1734	4.75068	1	2012-02-16	1737	4.7589	1	T3	N0	II	moderately	present	left side	314.438	high	59.2253	low	1103.82	high	194.774	high	CD4 high+FOXP3 low	MSS	yes	absent
173	739	62	male	2007-06-13	2012-07-09		1853	5	0		1853	5	0	T1	N0	I	well	absent	right side	316.284	high	158.758	high	1044.22	high	457.942	high	CD4 high+FOXP3 high	MSS	no	absent
174	741	73	male	2007-06-20	2013-04-02		2113	5	0		2113	5	0	T3	N+	III	moderately	present	left side	84.8609	high	64.2339	low	704.473	high	153.362	high	CD4 high+FOXP3 low	MSS	yes	absent
175	746	79	male	2007-07-12	2012-08-21	2010-01-13	916	2.50959	1		1867	5	0	T3	N+	III	moderately	present	left side	91.5006	high	173.6	high	465.416	high	145.898	high	CD4 high+FOXP3 high	MSS	yes	absent
176	747	80	male	2007-07-26	2013-04-02		2077	5	0		2077	5	0	T3	N0	II	moderately	present	right side	300.901	high	37.9189	low	830.877	high	137.225	high	CD4 high+FOXP3 low	MSS	no	absent
177	752	57	male	2007-09-03	2012-11-27		1912	5	0		1912	5	0	T1	N0	I	well	absent	left side	29.0643	low	84.8019	high	810.147	high	414.312	high	CD4 high+FOXP3 high	MSS	no	absent
178	753	78	female	2007-09-05	2012-12-10		1923	5	0		1923	5	0	T1	N0	I	moderately	absent	right side	1344.11	high	143.853	high	5902.58	high	16.9223	low	CD4 low+FOXP3 high	MSI-H	no	absent
179	755	70	male	2007-09-10	2012-09-18		1835	5	0		1835	5	0	T2	N0	I	moderately	absent	left side	68.959	low	78.3817	high	423.36	high	31.4533	low	CD4 low+FOXP3 high	MSS	no	absent
180	756	69	male	2007-09-12	2012-09-28		1843	5	0		1843	5	0	T3	N0	II	moderately	present	left side	46.8495	low	178.324	high	427.113	high	185.183	high	CD4 high+FOXP3 high	MSS	no	absent
181	758	60	female	2007-09-26	2013-04-02		2015	5	0		2015	5	0	T1	N0	I	well	absent	left side	573.886	high	55.981	low	4565.53	high	2204.35	high	CD4 high+FOXP3 low	MSS	no	absent
182	759	79	female	2007-09-27	2013-04-02		2014	5	0		2014	5	0	T3	N+	III	moderately	present	right side	162.855	high	125.859	high	1016.78	high	231.468	high	CD4 high+FOXP3 high	MSS	yes	absent
183	763	78	male	2007-10-15	2012-10-16		1828	5	0		1828	5	0	T3	N0	II	moderately	present	right side	54.4489	low	78.2742	high	448.166	high	99.3807	high	CD4 high+FOXP3 high	MSS	no	absent
184	767	54	male	2007-10-24	2011-08-02	2008-03-27	155	0.424658	1	2011-08-02	1378	3.77534	1	T3	N0	II	moderately	present	left side	42.7352	low	60.869	low	341.037	high	56.1968	low	CD4 low+FOXP3 low	MSS	no	absent
185	768	69	female	2007-10-29	2013-05-28		2038	5	0		2038	5	0	T3	N0	II	moderately	present	left side	116.797	high	178.378	high	771.769	high	162.465	high	CD4 high+FOXP3 high	MSS	no	absent
187	796	53	male	2008-03-31	2013-06-13		1900	5	0		1900	5	0	T3	N+	III	moderately	absent	left side	126.85	high	33.1949	low	209.209	low	23.7027	low	CD4 low+FOXP3 low	MSS	no	absent
188	798	52	female	2008-04-09	2013-04-19		1836	5	0		1836	5	0	T3	N0	II	moderately	present	left side	31.3576	low	73.8484	low	233.343	low	15.3952	low	CD4 low+FOXP3 low	MSS	yes	absent
189	810	44	female	2008-06-09	2013-08-19		1897	5	0		1897	5	0	T3	N0	II	moderately	absent	left side	55.6792	low	98.2428	high	429.159	high	68.3698	high	CD4 high+FOXP3 high	MSS	no	absent
190	812	33	female	2008-06-13	2013-08-19		1893	5	0		1893	5	0	T3	N+	III	mucinous	absent	right side	33.773	low	20.1844	low	163.555	low	135.228	high	CD4 high+FOXP3 low	MSI-H	yes	absent
191	IS2-1	78	female	2008-07-28	2013-10-14		1904	5	0		1904	5	0	T3	N0	II	moderately	absent	right side	19.7402	low	97.4693	high	163.933	low	14.9153	low	CD4 low+FOXP3 high	MSS	no	absent
192	IS2-2	70	male	2008-09-01	2017-04-06		3139	5	0		3139	5	0	T3	N0	II	moderately	absent	left side	35.2641	low	19.7352	low	276.218	low	18.985	low	CD4 low+FOXP3 low	MSS	yes	absent
193	IS2-3	74	male	2008-09-08	2013-09-12		1830	5	0		1830	5	0	T3	N0	II	moderately	present	left side	31.779	low	72.5012	low	325.085	low	71.6167	high	CD4 high+FOXP3 low	MSS	no	absent
194	IS2-4	78	female	2008-10-02	2013-10-11		1835	5	0		1835	5	0	T3	N+	III	poorly	present	right side	99.1298	high	135.037	high	319.738	low	57.1067	low	CD4 low+FOXP3 high	MSS	yes	absent
195	IS2-5	62	male	2008-10-09	2016-10-14		2927	5	0		2927	5	0	T1	N0	I	well	present	left side	20.6337	low	273.847	high	450.943	high	96.9744	high	CD4 high+FOXP3 high	MSS	no	absent
196	IS2-6	43	male	2008-10-20	2017-03-23		3076	5	0		3076	5	0	T1	N0	I	well	absent	left side	15.4279	low	118.778	high	168.26	low	30.5839	low	CD4 low+FOXP3 high	MSS	no	absent
197	IS2-7	27	male	2008-11-12	2015-01-28		2268	5	0		2268	5	0	T3	N0	II	moderately	present	left side	15.3544	low	19.5936	low	270.242	low	67.2301	high	CD4 high+FOXP3 low	MSS	yes	absent
198	IS2-8	59	male	2008-12-03	2015-08-03	2011-08-31	1001	2.74247	1		2434	5	0	T3	N+	III	moderately	present	right side	47.2866	low	152.324	high	226.592	low	51.6759	low	CD4 low+FOXP3 high	MSS	yes	absent
199	IS2-9	54	male	2008-12-10	2017-01-23		2966	5	0		2966	5	0	T3	N0	II	well	absent	right side	93.3029	high	104.734	high	256.893	low	40.9224	low	CD4 low+FOXP3 high	MSS	yes	absent
200	IS2-10	75	male	2008-12-11	2017-04-03		3035	5	0		3035	5	0	T1	N0	I	well	absent	left side	17.3768	low	156.131	high	225.764	low	25.5576	low	CD4 low+FOXP3 high	MSS	no	absent
201	IS2-11	78	male	2008-12-18	2014-09-17	2013-11-02	1780	4.87671	1		2099	5	0	T3	N0	II	moderately	absent	left side	11.2567	low	44.9607	low	52.347	low	13.8158	low	CD4 low+FOXP3 low	MSS	yes	absent
202	IS2-12	76	male	2009-01-08	2014-04-05		1913	5	0		1913	5	0	T3	N0	II	moderately	absent	right side	25.8872	low	68.5977	low	145.903	low	19.7646	low	CD4 low+FOXP3 low	MSS	no	absent
203	IS2-13	81	female	2009-01-14	2013-12-03	2010-03-10	420	1.15068	1	2013-12-03	1784	4.88767	1	T3	N0	II	moderately	absent	right side	15.6155	low	68.2262	low	106.237	low	25.4204	low	CD4 low+FOXP3 low	MSS	no	absent
204	IS2-14	65	male	2009-01-28	2014-11-14		2116	5	0		2116	5	0	T2	N0	I	well	absent	left side	544.43	high	339.634	high	875.324	high	86.9234	high	CD4 high+FOXP3 high	MSI-H	no	absent
205	IS2-15	95	female	2009-01-23	2011-03-22	2011-03-22	788	2.1589	1	2011-03-22	788	2.1589	1	T3	N+	III	moderately	present	right side	13.6398	low	55.0781	low	49.1688	low	46.9444	low	CD4 low+FOXP3 low	MSS	no	present
206	IS2-16	59	male	2009-02-02	2014-07-04		1978	5	0		1978	5	0	T2	N0	I	well	present	left side	191.31	high	110.76	high	907.186	high	184.575	high	CD4 high+FOXP3 high	MSS	no	absent
207	IS2-17	88	female	2009-02-19	2014-04-25		1891	5	0		1891	5	0	T3	N0	II	moderately	present	right side	11.4626	low	43.3611	low	134.762	low	29.0587	low	CD4 low+FOXP3 low	MSS	no	absent
209	IS2-19	78	female	2009-03-16	2014-03-18		1828	5	0		1828	5	0	T1	N0	I	well	absent	right side	112.334	high	113.55	high	320.546	low	90.5798	high	CD4 high+FOXP3 high	MSS	no	absent
210	IS2-20	79	female	2009-04-20	2017-03-17		2888	5	0		2888	5	0	T2	N0	I	moderately	absent	left side	75.3117	high	112.217	high	851.115	high	193.125	high	CD4 high+FOXP3 high	MSS	no	absent
211	IS2-21	59	female	2009-04-22	2013-11-01	2009-10-14	175	0.479452	1	2013-11-01	1654	4.53151	1	T3	N0	II	moderately	present	left side	73.5498	high	51.7628	low	263.192	low	44.4529	low	CD4 low+FOXP3 low	MSS	no	absent
212	IS2-22	30	female	2009-04-27	2014-05-23		1852	5	0		1852	5	0	T1	N0	I	moderately	absent	left side	68.0346	low	205.571	high	344.31	high	61.8639	low	CD4 low+FOXP3 high	MSS	no	absent
213	IS2-23	88	female	2009-04-30	2014-07-17		1904	5	0		1904	5	0	T4	N0	II	poorly	present	right side	19.8826	low	4.73684	low	215.916	low	12.2426	low	CD4 low+FOXP3 low	MSI-H	no	absent
214	IS2-24	85	male	2009-05-13	2014-07-16		1890	5	0		1890	5	0	T3	N+	III	moderately	present	left side	29.0586	low	62.4019	low	219.683	low	93.4655	high	CD4 high+FOXP3 low		no	absent
215	IS2-25	66	female	2009-06-11	2015-06-26		2206	5	0		2206	5	0	T3	N0	II	undifferentiated	absent	left side	18.0674	low	65.5197	low	107.087	low	15.2573	low	CD4 low+FOXP3 low	MSS	no	absent
217	IS2-27	69	female	2009-06-29	2014-07-11		1838	5	0		1838	5	0	T3	N0	II	moderately	present	left side	30.3186	low	69.5188	low	71.0392	low	11.2132	low	CD4 low+FOXP3 low	MSS	no	absent
218	IS2-28	75	female	2009-08-03	2017-03-27		2793	5	0		2793	5	0	T3	N0	II	well	absent	right side	31.8267	low	160.911	high	307.924	low	56.7859	low	CD4 low+FOXP3 high	MSS	yes	absent
219	IS2-29	82	male	2009-08-17	2014-08-25	2010-08-01	349	0.956164	1		1834	5	0	T3	N0	II	moderately	present	left side	55.2145	low	82.7195	high	184.16	low	13.468	low	CD4 low+FOXP3 high	MSS	yes	absent
220	IS2-30	59	female	2009-08-31	2014-10-07		1863	5	0		1863	5	0	T3	N+	III	moderately	present	left side	39.9826	low	57.9952	low	319.81	low	49.2679	low	CD4 low+FOXP3 low	MSS	yes	absent
221	IS2-31	69	female	2009-08-31	2017-01-23		2702	5	0		2702	5	0	T4	N+	III	moderately	present	right side	26.6071	low	63.8814	low	189.943	low	26.8037	low	CD4 low+FOXP3 low	MSS	yes	absent
222	IS2-32	57	male	2009-08-24	2016-12-13	2011-04-05	589	1.6137	1		2668	5	0	T4	N+	III	moderately	present	left side	19.3	low	61.0289	low	227.26	low	24.056	low	CD4 low+FOXP3 low	MSS	yes	absent
223	IS2-33	71	male	2009-09-02	2017-01-21		2698	5	0		2698	5	0	T3	N+	III	well	present	right side	7.86068	low	37.7363	low	148.878	low	33.9228	low	CD4 low+FOXP3 low	MSS	yes	absent
224	IS2-34	59	male	2009-09-16	2014-12-02		1903	5	0		1903	5	0	T2	N+	III	moderately	absent	left side	42.8864	low	133.157	high	237.1	low	61.1958	low	CD4 low+FOXP3 high	MSS	yes	absent
225	IS2-35	88	male	2009-09-17	2014-09-30		1839	5	0		1839	5	0	T3	N0	II	moderately	absent	right side	45.5795	low	61.1803	low	284.906	low	56.4113	low	CD4 low+FOXP3 low	MSS	yes	absent
226	IS2-36	67	male	2009-09-24	2017-04-10		2755	5	0		2755	5	0	T3	N+	III	well	present	left side	41.1791	low	55.6061	low	278.153	low	24.4885	low	CD4 low+FOXP3 low	MSS	yes	absent
227	IS2-37	55	male	2009-09-30	2016-05-10		2414	5	0		2414	5	0	T3	N+	III	poorly	present	right side	91.7992	high	216.372	high	568.746	high	88.6589	high	CD4 high+FOXP3 high	MSI-H	yes	absent
228	IS2-38	63	female	2009-10-07	2017-02-02	2010-05-25	230	0.630137	1		2675	5	0	T3	N0	II	moderately	present	right side	11.0354	low	3.66842	low	56.4146	low	22.4289	low	CD4 low+FOXP3 low	MSS	yes	absent
229	IS2-39	50	female	2009-10-08	2014-12-17		1896	5	0		1896	5	0	T2	N+	III	moderately	present	left side	76.7089	high	57.7381	low	252.55	low	68.025	high	CD4 high+FOXP3 low	MSS	yes	absent
230	IS2-40	46	female	2009-10-26	2013-04-29	2011-04-20	541	1.48219	1	2013-04-29	1281	3.50959	1	T4	N+	III	moderately	present	right side	65.3227	low	88.1817	high	144.269	low	40.84	low	CD4 low+FOXP3 high	MSS	yes	absent
231	IS2-41	53	male	2009-11-05	2017-02-03		2647	5	0		2647	5	0	T3	N+	III	moderately	absent	left side	46.829	low	89.8625	high	174.29	low	27.1673	low	CD4 low+FOXP3 high	MSS	yes	absent
232	IS2-42	65	female	2009-11-09	2017-03-10		2678	5	0		2678	5	0	T1	N+	III	moderately	absent	left side	27.2193	low	127.077	high	136.344	low	4.27863	low	CD4 low+FOXP3 high	MSS	yes	absent
233	IS2-43	56	female	2009-11-25	2014-12-15		1846	5	0		1846	5	0	T3	N+	III	well	absent	right side	3.21553	low	44.5881	low	57.5752	low	20.1993	low	CD4 low+FOXP3 low	MSS	yes	absent
234	IS2-44	79	male	2009-12-02	2017-03-01		2646	5	0		2646	5	0	T2	N0	I	moderately	present	right side	79.5513	high	258.802	high	339.964	high	35.0358	low	CD4 low+FOXP3 high	MSS	no	absent
235	IS2-45	51	male	2009-12-21	2015-03-05		1900	5	0		1900	5	0	T2	N+	III	moderately	present	right side	24.8439	low	147.688	high	169.272	low	22.2902	low	CD4 low+FOXP3 high	MSS	no	absent
236	IS2-46	86	female	2010-01-06	2017-02-14		2596	5	0		2596	5	0	T4	N0	II	moderately	present	left side	138.791	high	60.2183	low	361.97	high	75.6464	high	CD4 high+FOXP3 low	MSI-H	yes	absent
237	IS2-47	70	male	2010-01-27	2015-02-20		1850	5	0		1850	5	0	T3	N+	III	moderately	present	left side	199.655	high	182.565	high	645.399	high	155.796	high	CD4 high+FOXP3 high	MSS	yes	absent
238	IS2-48	78	male	2010-02-24	2015-12-23		2128	5	0		2128	5	0	T1	N0	I	well	absent	right side	262.744	high	89.4403	high	414.005	high	27.024	low	CD4 low+FOXP3 high	MSI-H	no	absent
239	IS2-49	67	male	2010-03-10	2015-03-27		1843	5	0		1843	5	0	T3	N+	III	moderately	present	right side	37.4527	low	80.9137	high	146.211	low	20.8817	low	CD4 low+FOXP3 high	MSS	yes	absent
240	IS2-50	76	female	2010-04-01	2016-12-26		2461	5	0		2461	5	0	T1	N0	I	moderately	absent	left side	51.3646	low	193.59	high	349.355	high	56.2339	low	CD4 low+FOXP3 high	MSS	no	absent
241	IS2-51	78	male	2010-04-05	2017-04-07	2011-05-14	404	1.10685	1		2559	5	0	T3	N0	II	undifferentiated	absent	right side	54.19	low	56.9815	low	149.207	low	94.8554	high	CD4 high+FOXP3 low	MSS	no	absent
242	IS2-52	76	female	2010-04-12	2016-10-11		2374	5	0		2374	5	0	T3	N0	II	moderately	absent	left side	346.359	high	366.51	high	923.093	high	54.5704	low	CD4 low+FOXP3 high	MSS	no	absent
243	IS2-53	77	female	2010-05-06	2017-01-23		2454	5	0		2454	5	0	T4	N+	III	moderately	present	left side	402.977	high	102.427	high	449.479	high	62.943	low	CD4 low+FOXP3 high	MSS	yes	present
244	IS2-54	46	female	2010-05-10	2015-05-22		1838	5	0		1838	5	0	T1	N0	I	well	absent	left side	136.441	high	190.676	high	385.197	high	54.8391	low	CD4 low+FOXP3 high	MSS	no	absent
245	IS2-55	74	male	2010-05-24	2017-01-25		2438	5	0		2438	5	0	T3	N0	II	moderately	present	left side	56.5182	low	121.348	high	232.799	low	18.1453	low	CD4 low+FOXP3 high	MSS	yes	absent
246	IS2-56	73	female	2010-05-31	2017-04-11		2507	5	0		2507	5	0	T4	N0	II	moderately	present	left side	12.429	low	16.6168	low	76.6862	low	183.597	high	CD4 high+FOXP3 low	MSS	yes	absent
247	IS2-57	74	female	2010-06-10	2015-06-16		1832	5	0		1832	5	0	T2	N0	I	well	absent	left side	107.782	high	248.073	high	501.775	high	170.46	high	CD4 high+FOXP3 high	MSS	no	absent
248	IS2-58	64	female	2010-06-17	2016-11-24		2352	5	0		2352	5	0	T4	N0	II	moderately	absent	right side	93.2692	high	171.275	high	401.537	high	71.2286	high	CD4 high+FOXP3 high	MSS	yes	absent
249	IS2-59	86	female	2010-06-23	2015-07-19		1852	5	0		1852	5	0	T1	N0	I	moderately	absent	right side	118.385	high	247.481	high	316.051	low	43.4358	low	CD4 low+FOXP3 high	MSS	no	absent
250	IS2-60	75	female	2010-07-01	2017-06-06		2532	5	0		2532	5	0	T3	N0	II	moderately	absent	right side	96.9027	high	83.6069	high	220.158	low	74.0447	high	CD4 high+FOXP3 high	MSS	no	absent
252	IS2-62	82	female	2010-07-12	2016-12-15		2348	5	0		2348	5	0	T3	N0	II	moderately	absent	left side	117.744	high	191.574	high	542.707	high	66.6422	high	CD4 high+FOXP3 high	MSS	no	absent
253	IS2-63	77	male	2010-07-21	2017-06-02		2508	5	0		2508	5	0	T3	N0	II	moderately	absent	left side	90.8027	high	114.45	high	235.427	low	90.3599	high	CD4 high+FOXP3 high		no	absent
254	IS2-64	66	female	2010-07-22	2017-01-20		2374	5	0		2374	5	0	T3	N+	III	moderately	present	right side	60.6265	low	73.4231	low	67.679	low	51.9862	low	CD4 low+FOXP3 low	MSS	yes	absent
258	IS2-68	71	male	2010-08-26	2015-12-12		1934	5	0		1934	5	0	T1	N0	I	moderately	absent	left side	435.524	high	266.154	high	839.979	high	247.383	high	CD4 high+FOXP3 high	MSS	no	absent
261	IS2-71	66	female	2010-09-27	2017-03-27		2373	5	0		2373	5	0	T3	N+	III	poorly	present	right side	309.814	high	65.9791	low	406.423	high	187.265	high	CD4 high+FOXP3 low	MSI-H	yes	absent
262	IS2-72	57	male	2010-10-04	2017-01-20		2300	5	0		2300	5	0	T3	N0	II	moderately	present	right side	71.4483	low	88.8538	high	116.475	low	39.8867	low	CD4 low+FOXP3 high	MSS	yes	absent
264	IS2-74	60	male	2010-10-06	2017-03-03		2340	5	0		2340	5	0	T4	N0	II	moderately	present	left side	336.617	high	211.445	high	539.067	high	149.049	high	CD4 high+FOXP3 high	MSS	no	absent
265	IS2-75	67	female	2010-10-13	2015-11-06		1850	5	0		1850	5	0	T2	N0	I	mucinous	absent	left side	41.6552	low	46.1777	low	69.5908	low	23.1653	low	CD4 low+FOXP3 low	MSS	no	absent
266	IS2-76	87	female	2010-10-14	2015-12-14		1887	5	0		1887	5	0	T3	N0	II	moderately	present	left side	28.6652	low	84.1344	high	140.575	low	66.2654	high	CD4 high+FOXP3 high	MSS	no	absent
267	IS2-77	78	male	2010-10-18	2017-04-04		2360	5	0		2360	5	0	T1	N0	I	moderately	absent	left side	191.101	high	154.065	high	490.966	high	132.546	high	CD4 high+FOXP3 high	MSS	no	absent
268	IS2-78	76	male	2010-10-21	2016-10-07		2178	5	0		2178	5	0	T3	N0	II	moderately	present	right side	13.657	low	67.9438	low	78.691	low	10.8117	low	CD4 low+FOXP3 low	MSS	no	absent
269	IS2-79	79	male	2010-10-27	2015-11-10		1840	5	0		1840	5	0	T4	N0	II	moderately	present	left side	56.4839	low	67.1604	low	147.641	low	28.4785	low	CD4 low+FOXP3 low	MSS	yes	absent
270	IS2-80	69	female	2010-11-08	2015-08-15	2013-08-02	998	2.73425	1	2015-08-15	1741	4.76986	1	T2	N+	III	moderately	present	left side	59.4074	low	120.679	high	139.863	low	34.5921	low	CD4 low+FOXP3 high	MSS	yes	absent
271	IS2-81	74	female	2010-11-08	2017-01-21		2266	5	0		2266	5	0	T3	N+	III	moderately	present	right side	32.3015	low	153.218	high	161.062	low	32.1932	low	CD4 low+FOXP3 high	MSS	yes	absent
272	IS2-82	61	male	2010-11-11	2017-03-21		2322	5	0		2322	5	0	T3	N0	II	moderately	absent	left side	76.0601	high	123.093	high	166.102	low	4.49523	low	CD4 low+FOXP3 high	MSS	yes	absent
273	IS2-83	78	male	2010-11-24	2012-04-30	2011-05-18	175	0.479452	1	2012-04-30	523	1.43288	1	T3	N0	II	moderately	absent	left side	56.6972	low	73.263	low	337.261	low	106.041	high	CD4 high+FOXP3 low	MSS	no	absent
274	IS2-84	62	female	2010-12-06	2017-02-06		2254	5	0		2254	5	0	T3	N0	II	moderately	present	left side	30.3371	low	61.7472	low	94.275	low	20.6494	low	CD4 low+FOXP3 low	MSS	no	absent
275	IS2-85	61	female	2010-12-13	2016-12-06		2185	5	0		2185	5	0	T3	N+	III	moderately	absent	left side	78.299	high	161.991	high	188.898	low	22.877	low	CD4 low+FOXP3 high	MSS	yes	absent
278	IS2-88	78	female	2011-01-26	2012-02-05	2011-05-24	118	0.323288	1	2012-02-05	375	1.0274	1	T3	N+	III	moderately	absent	left side	13.2109	low	75.8439	high	168.904	low	46.6068	low	CD4 low+FOXP3 high	MSS	yes	absent
279	IS2-89	72	female	2011-01-31	2017-04-10		2261	5	0		2261	5	0	T1	N0	I	well	absent	right side	150.652	high	217.65	high	445.612	high	130.556	high	CD4 high+FOXP3 high	MSS	no	absent
280	IS2-90	37	male	2011-03-03	2016-03-22		1846	5	0		1846	5	0	T1	N0	I	moderately	absent	left side	140.675	high	150.948	high	389.436	high	229.764	high	CD4 high+FOXP3 high	MSS	no	absent
281	IS2-91	69	male	2011-03-31	2017-02-14		2147	5	0		2147	5	0	T3	N+	III	moderately	present	left side	34.5855	low	113.339	high	125.969	low	7.06771	low	CD4 low+FOXP3 high	MSS	yes	absent
282	IS2-92	84	male	2011-04-04	2012-03-31	2011-07-19	106	0.290411	1	2012-03-31	362	0.991781	1	T4	N+	III	moderately	present	right side	66.7083	low	57.3479	low	194.267	low	20.595	low	CD4 low+FOXP3 low	MSS	no	absent
284	IS2-94	64	female	2011-04-14	2017-03-10	2011-09-20	159	0.435616	1		2157	5	0	T3	N+	III	moderately	present	left side	86.2207	high	52.5045	low	212.42	low	10.3045	low	CD4 low+FOXP3 low	MSS	yes	absent
285	IS2-95	62	female	2011-04-22	2016-05-10		1845	5	0		1845	5	0	T3	N0	II	moderately	absent	left side	67.0745	low	141.441	high	298.658	low	33.3087	low	CD4 low+FOXP3 high	MSS	yes	absent
286	IS2-96	70	female	2011-04-28	2016-04-27		1826	5	0		1826	5	0	T2	N0	I	moderately	present	left side	35.5706	low	113.984	high	348.367	high	15.949	low	CD4 low+FOXP3 high	MSS	no	absent
287	IS2-97	78	female	2011-05-09	2017-06-02		2216	5	0		2216	5	0	T2	N0	I	moderately	absent	left side	268.667	high	176.852	high	850.601	high	65.7735	high	CD4 high+FOXP3 high		no	absent
288	IS2-98	37	female	2011-05-09	2016-05-17		1835	5	0		1835	5	0	T3	N+	III	moderately	absent	left side	63.9611	low	185.752	high	444.992	high	34.7116	low	CD4 low+FOXP3 high	MSS	yes	absent
289	IS2-99	64	female	2011-05-25	2016-09-20		1945	5	0		1945	5	0	T3	N0	II	moderately	present	left side	369.487	high	335.537	high	1552.28	high	176.038	high	CD4 high+FOXP3 high	MSS	no	absent
290	IS2-100	65	male	2011-06-09	2016-11-16		1987	5	0		1987	5	0	T3	N+	III	moderately	absent	left side	50.4229	low	108.159	high	334.274	low	58.6247	low	CD4 low+FOXP3 high		yes	absent
291	IS2-101	77	male	2011-06-13	2017-01-31	2012-10-16	491	1.34521	1		2059	5	0	T3	N+	III	undifferentiated	absent	left side	92.8822	high	168.797	high	412.889	high	21.2037	low	CD4 low+FOXP3 high	MSS	yes	absent
292	IS2-102	60	male	2011-06-22	2016-09-08		1905	5	0		1905	5	0	T4	N0	II	moderately	present	right side	193.926	high	198.204	high	867.518	high	108.801	high	CD4 high+FOXP3 high	MSS	yes	absent
293	IS2-103	62	male	2011-06-27	2017-02-28		2073	5	0		2073	5	0	T3	N0	II	moderately	present	left side	196.095	high	182.891	high	582.316	high	45.6046	low	CD4 low+FOXP3 high	MSS	yes	absent
294	IS2-104	60	female	2011-07-06	2017-01-20		2025	5	0		2025	5	0	T3	N+	III	moderately	absent	left side	44.382	low	180.891	high	218.795	low	22.3257	low	CD4 low+FOXP3 high	MSS	yes	absent
295	IS2-105	68	female	2011-07-11	2017-02-07		2038	5	0		2038	5	0	T2	N0	I	moderately	present	left side	29.5756	low	312.506	high	314.616	low	98.0515	high	CD4 high+FOXP3 high	MSS	no	absent
296	IS2-106	71	male	2011-07-20	2017-04-11		2092	5	0		2092	5	0	T3	N0	II	moderately	present	left side	179.167	high	153.642	high	360.771	high	58.5442	low	CD4 low+FOXP3 high	MSS	no	absent
297	IS2-107	72	female	2011-07-25	2016-07-29		1831	5	0		1831	5	0	T3	N+	III	moderately	present	right side	14.1586	low	20.6472	low	49.3319	low	2.09099	low	CD4 low+FOXP3 low	MSS	yes	absent
298	IS2-108	68	male	2011-07-27	2017-03-29		2072	5	0		2072	5	0	T2	N0	I	moderately	present	left side	71.1522	low	143.309	high	510.125	high	67.5798	high	CD4 high+FOXP3 high	MSS	no	absent
299	IS2-109	75	male	2011-07-27	2016-08-26		1857	5	0		1857	5	0	T3	N0	II	moderately	absent	right side	120.61	high	419.743	high	632.148	high	140.164	high	CD4 high+FOXP3 high	MSS	yes	absent
300	IS2-110	68	female	2011-08-01	2016-09-23		1880	5	0		1880	5	0	T2	N0	I	well	absent	left side	102.555	high	195.672	high	257.984	low	14.7458	low	CD4 low+FOXP3 high		no	absent
301	IS2-111	63	female	2011-08-25	2017-02-01		1987	5	0		1987	5	0	T1	N0	I	well	absent	right side	187.89	high	124.179	high	546.293	high	107.055	high	CD4 high+FOXP3 high	MSS	no	absent
302	IS2-112	81	male	2011-08-29	2016-11-24		1914	5	0		1914	5	0	T3	N+	III	mucinous	present	left side	142.353	high	121.43	high	370.66	high	47.542	low	CD4 low+FOXP3 high	MSS	yes	absent
303	IS2-113	64	male	2011-09-05	2017-06-06		2101	5	0		2101	5	0	T2	N0	I	moderately	absent	left side	114.548	high	118.864	high	334.007	low	52.9709	low	CD4 low+FOXP3 high	MSS	no	absent
304	IS2-114	73	male	2011-09-08	2014-01-15	2012-02-08	153	0.419178	1	2014-01-15	860	2.35616	1	T4	N0	II	moderately	present	left side	29.8227	low	33.7471	low	106.007	low	7.53188	low	CD4 low+FOXP3 low		yes	absent
305	IS2-115	67	male	2011-09-12	2017-03-10		2006	5	0		2006	5	0	T2	N0	I	well	absent	right side	92.3716	high	110.751	high	477.69	high	21.3414	low	CD4 low+FOXP3 high	MSS	no	absent
306	IS2-116	65	male	2011-09-21	2016-11-11	2016-02-15	1608	4.40548	1		1878	5	0	T2	N+	III	moderately	present	left side	71.6115	low	192.638	high	326.884	low	38.8023	low	CD4 low+FOXP3 high	MSS	yes	absent
307	IS2-117	74	male	2011-10-06	2016-10-07		1828	5	0		1828	5	0	T3	N+	III	moderately	present	right side	125.799	high	201.717	high	323.119	low	31.6075	low	CD4 low+FOXP3 high	MSS	yes	absent
308	IS2-118	64	male	2011-10-13	2017-04-27		2023	5	0		2023	5	0	T3	N+	III	moderately	absent	right side	43.5685	low	12.201	low	139.732	low	19.8712	low	CD4 low+FOXP3 low	MSS	yes	absent
309	IS2-119	76	male	2011-10-31	2017-04-04		1982	5	0		1982	5	0	T1	N0	I	well	absent	left side	104.486	high	58.8666	low	402.183	high	94.4312	high	CD4 high+FOXP3 low	MSS	no	absent
310	IS2-120	78	male	2011-11-02	2017-01-12		1898	5	0		1898	5	0	T2	N0	I	moderately	present	left side	26.8006	low	89.9187	high	181.592	low	50.8064	low	CD4 low+FOXP3 high	MSS	no	absent
313	IS2-123	79	female	2011-11-16	2017-05-05		1997	5	0		1997	5	0	T4	N0	II	moderately	absent	right side	57.0791	low	80.6542	high	177.888	low	20.6471	low	CD4 low+FOXP3 high	MSS	no	absent
314	IS2-124	87	male	2011-11-21	2017-01-30		1897	5	0		1897	5	0	T3	N0	II	well	absent	left side	77.963	high	112.291	high	179.691	low	5.98205	low	CD4 low+FOXP3 high	MSS	no	absent
315	IS2-125	72	male	2011-11-21	2014-02-12	2013-01-11	417	1.14247	1	2014-02-12	814	2.23014	1	T3	N+	III	moderately	present	right side	141.775	high	107.51	high	431.932	high	12.1965	low	CD4 low+FOXP3 high	MSS	no	absent
316	IS2-126	79	male	2011-12-05	2017-02-21		1905	5	0		1905	5	0	T1	N0	I	well	absent	left side	54.8943	low	92.0339	high	300.852	low	20.266	low	CD4 low+FOXP3 high	MSS	no	absent
318	IS2-128	81	male	2011-12-14	2017-03-21		1924	5	0		1924	5	0	T3	N0	II	moderately	absent	right side	47.2206	low	51.0157	low	275.21	low	16.6711	low	CD4 low+FOXP3 low	MSS	no	absent
319	IS2-129	37	male	2011-12-19	2017-02-10		1880	5	0		1880	5	0	T4	N0	II	moderately	present	left side	25.1928	low	66.3675	low	89.8744	low	13.6442	low	CD4 low+FOXP3 low	MSS	no	absent
320	IS2-130	54	female	2011-12-21	2017-03-09		1905	5	0		1905	5	0	T1	N0	I	well	absent	left side	92.4283	high	268.636	high	590.001	high	73.5918	high	CD4 high+FOXP3 high	MSS	no	absent
321	IS2-131	70	female	2011-12-22	2017-03-07		1902	5	0		1902	5	0	T1	N0	I	moderately	absent	left side	47.7924	low	144.098	high	202.06	low	790.937	high	CD4 high+FOXP3 high	MSS	no	absent
322	IS2-132	62	female	2012-01-11	2017-03-22		1897	5	0		1897	5	0	T3	N0	II	moderately	absent	left side	10.7722	low	23.1289	low	35.289	low	43.7203	low	CD4 low+FOXP3 low	MSS	no	absent
323	IS2-133	75	male	2012-01-11	2017-03-17		1892	5	0		1892	5	0	T1	N0	I	well	absent	right side	113.193	high	43.0019	low	255.275	low	166.217	high	CD4 high+FOXP3 low	MSS	no	absent
324	IS2-134	69	female	2012-01-10	2017-02-03		1851	5	0		1851	5	0	T1	N0	I	moderately	absent	right side	74.774	high	153.061	high	336.087	low	409.195	high	CD4 high+FOXP3 high	MSS	no	absent
325	IS2-135	68	male	2012-03-26	2015-01-16	2012-08-08	135	0.369863	1	2015-01-16	1026	2.81096	1	T3	N0	II	well	absent	left side	50.7129	low	172.098	high	353.278	high	521.443	high	CD4 high+FOXP3 high	MSS	yes	absent
327	IS2-137	80	male	2012-02-08	2017-05-03	2016-11-04	1731	4.74247	1		1911	5	0	T2	N0	I	well	absent	right side	25.6919	low	50.942	low	128.363	low	145.565	high	CD4 high+FOXP3 low	MSS	no	absent
328	IS2-138	62	male	2012-02-09	2017-05-04		1911	5	0		1911	5	0	T1	N0	I	well	absent	left side	56.8822	low	210.643	high	363.992	high	616.038	high	CD4 high+FOXP3 high	MSS	no	absent
329	IS2-139	78	female	2012-02-13	2017-03-28		1870	5	0		1870	5	0	T3	N0	II	moderately	absent	right side	143.044	high	172.126	high	253.484	low	199.635	high	CD4 high+FOXP3 high	MSS	yes	absent
330	IS2-140	74	female	2012-02-15	2017-04-10		1881	5	0		1881	5	0	T2	N0	I	poorly	absent	right side	1634.64	high	275.644	high	1527.67	high	848.025	high	CD4 high+FOXP3 high	MSI-H	no	absent
332	IS2-142	68	male	2012-02-23	2017-03-01		1833	5	0		1833	5	0	T1	N0	I	well	absent	right side	38.848	low	107.613	high	147.563	low	250.805	high	CD4 high+FOXP3 high	MSS	no	absent
333	IS2-143	83	male	2012-02-27	2017-05-22		1911	5	0		1911	5	0	T3	N0	II	well	absent	right side	60.1422	low	73.1261	low	186.83	low	104.812	high	CD4 high+FOXP3 low	MSS	no	absent
334	IS2-144	59	male	2012-02-27	2017-03-14		1842	5	0		1842	5	0	T2	N0	I	moderately	absent	right side	19.2499	low	130.077	high	144.775	low	59.086	low	CD4 low+FOXP3 high	MSS	no	absent
335	IS2-145	60	male	2012-02-28	2017-10-02		2043	5	0		2043	5	0	T3	N0	II	well	absent	left side	41.3028	low	148.032	high	280.914	low	316.97	high	CD4 high+FOXP3 high	MSI-H	no	absent
336	IS2-146	87	female	2012-03-07	2017-03-24		1843	5	0		1843	5	0	T3	N0	II	moderately	absent	right side	533.079	high	143.003	high	357.796	high	365.256	high	CD4 high+FOXP3 high	MSS	no	absent
337	IS2-147	62	male	2012-03-29	2017-06-15	2013-04-06	373	1.02192	1		1904	5	0	T3	N0	II	well	absent	left side	481.363	high	510.368	high	1081.82	high	1690.21	high	CD4 high+FOXP3 high	MSS	yes	absent
338	IS2-148	74	male	2012-04-16	2017-09-26		1989	5	0		1989	5	0	T2	N+	III	well	absent	left side	439.717	high	177.655	high	461.584	high	885.228	high	CD4 high+FOXP3 high	MSS	yes	absent
339	IS2-149	66	male	2012-04-23	2017-06-13		1877	5	0		1877	5	0	T3	N0	II	moderately	absent	left side	17.2103	low	89.6533	high	123.432	low	127.971	high	CD4 high+FOXP3 high	MSS	yes	absent
340	IS2-150	55	male	2012-05-09	2017-06-27		1875	5	0		1875	5	0	T3	N+	III	well	present	left side	63.2219	low	20.8407	low	91.517	low	86.9987	high	CD4 high+FOXP3 low	MSS	yes	absent
341	IS2-151	72	male	2012-04-25	2017-05-30		1861	5	0		1861	5	0	T1	N0	I	well	absent	left side	501.543	high	369.327	high	1231.52	high	1291.65	high	CD4 high+FOXP3 high	MSS	no	absent
342	IS2-152	85	female	2012-06-04	2017-06-16		1838	5	0		1838	5	0	T1	N0	I	well	absent	left side	45.753	low	59.8503	low	239.048	low	238.55	high	CD4 high+FOXP3 low	MSS	no	absent
343	IS2-153	69	female	2012-05-31	2017-05-30		1825	5	0		1825	5	0	T3	N0	II	moderately	absent	left side	98.3975	high	247.396	high	352.134	high	456.15	high	CD4 high+FOXP3 high	MSS	yes	absent
344	IS2-154	41	male	2012-05-30	2017-06-16		1843	5	0		1843	5	0	T2	N0	I	moderately	absent	left side	526.028	high	303.301	high	1489.84	high	1357.02	high	CD4 high+FOXP3 high	MSS	no	absent
345	IS2-155	65	male	2012-06-14	2017-06-16		1828	5	0		1828	5	0	T3	N+	III	moderately	absent	right side	69.2537	low	112.304	high	299.438	low	152.068	high	CD4 high+FOXP3 high	MSS	yes	absent
346	IS2-156	83	male	2012-06-18	2017-09-13	2016-09-18	1553	4.25479	1		1913	5	0	T3	N+	III	moderately	present	left side	23.0081	low	64.7832	low	74.5349	low	88.1685	high	CD4 high+FOXP3 low	MSS	no	absent
347	IS2-157	68	female	2012-07-02	2017-08-22		1877	5	0		1877	5	0	T1	N0	I	moderately	absent	left side	68.8513	low	103.268	high	293.851	low	461.364	high	CD4 high+FOXP3 high	MSS	no	absent
348	IS2-158	52	female	2012-07-30	2017-10-07		1895	5	0		1895	5	0	T3	N+	III	moderately	absent	left side	27.599	low	45.3674	low	112.36	low	136.055	high	CD4 high+FOXP3 low	MSS	yes	absent
349	IS2-159	79	male	2012-07-23	2017-08-06	2015-12-23	1248	3.41918	1		1840	5	0	T4	N0	II	moderately	absent	right side	193.298	high	141.508	high	781.75	high	619.116	high	CD4 high+FOXP3 high	MSS	yes	absent
350	IS2-160	79	female	2012-07-25	2017-08-13		1845	5	0		1845	5	0	T1	N0	I	well	absent	left side	219.787	high	228.311	high	742.251	high	878.424	high	CD4 high+FOXP3 high	MSS	no	absent
351	IS2-161	58	female	2012-08-09	2017-11-04		1913	5	0		1913	5	0	T4	N+	III	poorly	present	left side	120.665	high	28.4658	low	338.153	low	198.534	high	CD4 high+FOXP3 low		no	absent
352	IS2-162	65	male	2012-08-01	2017-09-30		1886	5	0		1886	5	0	T1	N0	I	well	absent	left side	101.185	high	255.247	high	281.013	low	633.727	high	CD4 high+FOXP3 high	MSS	no	absent
353	IS2-163	59	male	2012-08-16	2017-08-15		1825	5	0		1825	5	0	T3	N+	III	moderately	absent	left side	45.8226	low	117.251	high	244.839	low	220.897	high	CD4 high+FOXP3 high	MSS	yes	absent
354	IS2-164	50	female	2012-08-20	2017-08-28		1834	5	0		1834	5	0	T4	N0	II	moderately	present	left side	26.8955	low	109.871	high	178.079	low	225.145	high	CD4 high+FOXP3 high	MSS	no	absent
355	IS2-165	81	female	2012-08-30	2017-11-05	2014-04-19	597	1.63562	1		1893	5	0	T3	N+	III	well	present	left side	123.846	high	198.314	high	476.192	high	683.539	high	CD4 high+FOXP3 high	MSS	no	absent
356	IS2-166	69	male	2012-09-24	2017-12-10		1903	5	0		1903	5	0	T1	N+	III	poorly	present	right side	248.975	high	327.798	high	1020.7	high	1310.7	high	CD4 high+FOXP3 high	MSI-H	yes	absent
357	IS2-167	66	male	2012-09-26	2017-10-09	2015-12-07	1167	3.19726	1		1839	5	0	T3	N+	III	moderately	absent	left side	171.355	high	170.47	high	935.828	high	821.534	high	CD4 high+FOXP3 high	MSS	yes	absent
358	IS2-168	74	female	2012-09-24	2017-11-04		1867	5	0		1867	5	0	T2	N0	I	moderately	present	right side	66.6745	low	89.0685	high	303.412	low	184.967	high	CD4 high+FOXP3 high	MSS	no	absent
359	IS2-169	58	male	2012-10-15	2017-12-12		1884	5	0		1884	5	0	T4	N0	II	moderately	absent	right side	163.759	high	249.381	high	504.37	high	511.935	high	CD4 high+FOXP3 high	MSS	yes	absent
360	IS2-170	77	female	2012-10-22	2017-11-20		1855	5	0		1855	5	0	T3	N0	II	well	absent	right side	102.666	high	45.6606	low	298.986	low	402.428	high	CD4 high+FOXP3 low		no	absent
361	IS2-171	75	female	2012-10-17	2017-10-31		1840	5	0		1840	5	0	T3	N0	II	moderately	absent	right side	21.9675	low	48.3306	low	164.994	low	141.446	high	CD4 high+FOXP3 low	MSS	yes	absent
362	IS2-172	70	male	2012-10-31	2017-12-22		1878	5	0		1878	5	0	T3	N0	II	moderately	present	left side	102.474	high	80.9046	high	616.381	high	314.676	high	CD4 high+FOXP3 high	MSS	no	absent
363	IS2-173	53	male	2012-11-07	2017-12-11		1860	5	0		1860	5	0	T2	N0	I	moderately	present	left side	135.414	high	252.978	high	623.961	high	766.453	high	CD4 high+FOXP3 high	MSS	no	absent
364	IS2-174	79	male	2012-11-14	2017-11-21		1833	5	0		1833	5	0	T3	N0	II	moderately	present	left side	271.629	high	350.515	high	672.026	high	719.684	high	CD4 high+FOXP3 high	MSS	yes	absent
365	IS2-175	47	female	2012-11-15	2018-01-05	2015-01-28	804	2.20274	1		1877	5	0	T4	N+	III	moderately	present	left side	17.8715	low	40.5416	low	147.083	low	47.413	low	CD4 low+FOXP3 low		yes	absent
366	IS2-176	75	male	2012-11-22	2017-12-10		1844	5	0		1844	5	0	T1	N0	I	well	absent	left side	124.194	high	191.641	high	639.379	high	578.573	high	CD4 high+FOXP3 high	MSS	no	absent
367	IS2-177	48	male	2012-12-05	2017-12-26		1847	5	0		1847	5	0	T3	N0	II	moderately	present	left side	5.05935	low	49.9669	low	95.7035	low	141.451	high	CD4 high+FOXP3 low	MSS	no	absent
368	IS2-178	69	female	2012-12-06	2017-12-23		1843	5	0		1843	5	0	T1	N0	I	moderately	present	left side	65.51	low	153.431	high	433.562	high	535.188	high	CD4 high+FOXP3 high		no	absent
